# Supplementary material for: Support Structures Optimisation for High-Quality Metal Additive Manufacturing with Laser Powder Bed Fusion: A Numerical Simulation Study
Source: Materials (Basel). 2023 Nov 14;16(22):7164. doi: 10.3390/ma16227164 (PMC10673092; doi:10.3390/ma16227164)
Supplement: Supplementary file 1 [file materials-16-07164-s001.zip]

Archive with 1 entries (1 files):
- materials-2699048-supplementary.pdf
